# Supplementary material for: Tau exacerbates excitotoxic brain damage in an animal model of stroke
Source: Nat Commun. 2017 Sep 7;8:473. doi: 10.1038/s41467-017-00618-0 (PMC5589746; doi:10.1038/s41467-017-00618-0)
Supplement: Supplementary file 2 — Supplementary Data 1 [file 41467_2017_618_MOESM2_ESM.xlsx]

## Sheet: Gladbach Table S2
Supplementary Data 1 Differentially regulated genes in tau-/- mice after PTZ administration.
Gene Name	FPKM WT sham	FPKM WT PTZ	FPKM KO PTZ	FPKM KO sham	log2 Fold Change WT sham vs WT PTZ	pval WT sham vs WT PTZ	log2 Fold Change WT sham vs KO PTZ	pval WT sham vs KO PTZ
Fosb	3.62888	95.3644	8.45098	5.56943	4.71586	0	1.21959	5.92e-08
Npas4	3.20846	76.9286	5.58142	3.57118	4.58357	0	0.798754	0.00126438
Atf3	0.43005	9.10237	1.07618	0.386099	4.40366	0	1.32334	0.007353
Fos	6.79689	119.03	19.0541	9.43151	4.13031	0	1.48716	2.61e-11
Cyr61	2.02668	32.3297	14.4712	2.62544	3.99567	0	2.83599	0
Egr2	0.9131	14.0487	1.88117	1.71832	3.94352	0	1.04279	0.0037219
Btg2	7.09958	104.905	14.3013	5.55775	3.88521	0	1.01034	9.64e-07
Nr4a1	16.2924	178.253	42.9087	33.7063	3.45166	0	1.39707	1.81e-13
Egr4	9.44954	102.383	16.982	22.3261	3.43759	0	0.845686	6.9e-05
Arl4d	5.12481	47.2298	6.85104	10.5028	3.20413	0	0.418824	0.159618
Apold1	0.632794	5.70265	3.01383	0.939706	3.17182	0	2.25179	2.3e-10
Junb	29.8172	247.7	51.9482	40.3281	3.05438	0	0.800931	1.92e-05
Maff	0.333975	2.32081	1.19437	0.428805	2.79682	3.43e-08	1.83843	0.000567624
Ier2	3.28775	19.8477	4.71081	3.51483	2.5938	0	0.518874	0.109076
Gm12191	2.94677	16.8847	2.04634	2.38556	2.51851	1.68e-08	-0.526086	0.36028
Sik1	2.28403	12.5765	6.01095	3.63072	2.46108	0	1.39601	5.76e-09
Gm129	3.6347	19.5986	8.37494	5.78596	2.43084	0	1.20424	0.000119823
Gal	0.378061	2.03308	0.610554	0.491276	2.42697	0.00110509	0.691498	0.414154
Gm13889	11.3074	60.7069	12.3919	11.2005	2.4246	0	0.132133	0.590239
Egr1	51.0325	273.613	74.9363	76.1029	2.42265	0	0.55425	0.00202518
Zfp36	2.12158	11.2816	5.51907	3.04335	2.41076	1.55e-15	1.37929	2.13e-05
Errfi1	11.8378	60.3827	19.9512	21.2738	2.35074	0	0.753077	0.000108844
C2cd4b	3.37037	15.6249	3.68419	5.04747	2.21287	5.62e-14	0.128441	0.711251
Dusp1	8.7023	40.2473	18.6955	8.6608	2.20942	0	1.10322	4.11e-07
Ptgs2	7.44414	32.7433	9.36779	7.52509	2.13702	0	0.331603	0.0982036
Gadd45g	13.4745	58.0006	12.3182	16.2629	2.10584	0	-0.12944	0.612585
Arc	38.9936	167.761	33.6151	67.161	2.10509	0	-0.214128	0.238131
Cenpa	1.00493	4.19435	0.705439	0.782662	2.06135	8.4e-07	-0.510506	0.325729
Dusp5	4.54011	18.8734	10.7937	13.0649	2.05555	7.7e-13	1.2494	3.88e-05
Adamts1	4.58634	18.7374	4.67947	4.09409	2.03051	0	0.0290036	0.892447
Tiparp	4.07674	16.3695	5.23441	5.96114	2.00553	0	0.36061	0.109068
E030010A14Rik	0.417305	1.64706	0.837606	1.30294	1.98072	0.00431623	1.00517	0.179627
Xlr3b	0.816948	3.22153	1.45118	0.171368	1.97943	2.32e-06	0.828913	0.067812
Nfkbid	0.422009	1.65978	0.570236	0.22283	1.97564	2.94e-05	0.434283	0.413515
Csrnp1	2.204	8.50741	4.6491	3.53278	1.9486	2.86e-13	1.07683	0.000133736
Gem	0.835972	3.07652	1.44979	1.842	1.87977	6.37e-07	0.794315	0.0511177
Kcnj2	2.89797	10.572	0.882205	1.37892	1.86713	0	-1.71586	2.6e-09
Nfkbiz	1.03784	3.78287	1.25089	1.21012	1.86589	2.8e-07	0.269373	0.499578
Egr3	35.2223	128.353	44.3574	51.7663	1.86555	0	0.332687	0.0829541
Rasl11a	6.52877	22.6877	9.06956	10.2836	1.79702	1.68e-11	0.47422	0.10941
Pcdh8	16.8292	58.3093	20.1809	19.6033	1.79276	0	0.26202	0.206648
Ppp1r15a	6.64753	22.7004	9.55433	7.14218	1.77183	2.22e-16	0.523337	0.0217873
LOC100504703	1.67458	5.46735	2.32639	2.67064	1.70704	0.0177136	0.474292	0.557788
Nfil3	4.24097	13.5874	5.56757	6.12215	1.6798	3.4e-11	0.392652	0.159196
Nr4a3	14.5323	46.272	25.7164	23.935	1.67087	0	0.823423	4.53e-05
Klf4	2.31369	7.2963	4.78758	2.20838	1.65697	3.19e-10	1.0491	0.000130439
Rgs2	11.0176	34.4253	10.0892	10.2339	1.64366	0	-0.126995	0.532369
Fosl2	9.262	28.5829	12.2908	9.29181	1.62576	0	0.408181	0.0299737
C2cd4a	0.760489	2.3267	0.828897	1.36924	1.61329	0.000506783	0.124265	0.812804
Sgk1	19.4009	59.32	37.0615	47.2762	1.61239	2e-15	0.933797	4.68e-06
Thbs1	0.581322	1.71337	0.703535	0.904153	1.55943	1.26e-06	0.275284	0.441139
Cd14	0.705413	2.03797	0.883698	0.965863	1.53059	0.000893911	0.325086	0.522274
Dusp6	19.9402	57.4697	27.4199	22.5166	1.52712	2.22e-16	0.459541	0.014511
Per1	11.0943	31.9746	18.9496	19.0502	1.5271	2.22e-16	0.772347	3.76e-05
1810011O10Rik	0.707157	1.98625	1.38457	1.43063	1.48994	0.00193209	0.969341	0.0525371
Morn5	0.538842	1.51251	1.24342	0.750697	1.48901	0.0312227	1.20638	0.0880891
Trib1	2.6818	7.3651	3.98957	3.1228	1.4575	7.09e-10	0.573029	0.0215986
Fbxo33	10.953	29.0591	10.4996	11.1213	1.40766	1.46e-13	-0.0609862	0.759106
Smad7	3.63888	9.54359	3.86102	4.00201	1.39104	9.58e-11	0.0854886	0.711312
9430038I01Rik	0.698793	1.82887	1.23809	0.832344	1.38801	0.00719496	0.825181	0.126269
Ppp1r36	0.608348	1.5739	0.518311	0.419363	1.37137	0.00529343	-0.23108	0.685028
Arl5b	3.23657	8.26504	4.21522	3.94814	1.35256	6.71e-09	0.381141	0.125074
Atoh8	1.01093	2.53334	1.66782	1.60828	1.32535	0.000298969	0.722279	0.0596595
Cebpb	2.36807	5.77876	2.4611	4.98914	1.28705	0.000113609	0.0555908	0.880358
1600002K03Rik	1.16158	2.83122	1.67682	1.62281	1.28534	0.0202085	0.52964	0.369571
Lgals3	0.646258	1.57161	0.874752	0.720271	1.28206	0.0111293	0.436765	0.420509
Nr4a2	21.871	52.6724	26.7962	26.2023	1.26803	1.52e-09	0.29301	0.155494
Rbm3	8.38915	20.1481	13.4187	10.571	1.26405	8.85e-07	0.677652	0.0114129
Gadd45b	5.92807	14.2271	6.1976	9.18748	1.263	3.54e-06	0.0641463	0.833251
Tgtp1	0.612247	1.46058	0.154001	0.465809	1.25435	0.00179063	-1.99117	0.000620139
Erdr1	31.8518	75.6512	35.7323	24.0879	1.24799	1.99e-09	0.165854	0.449167
Irs2	10.8368	24.7546	16.9803	14.4156	1.19176	2.71e-10	0.647916	0.000694199
Siah2	4.11029	9.37367	4.88007	4.75462	1.18937	1.2e-06	0.247663	0.349218
Coq10b	7.16705	16.2449	7.65337	8.55228	1.18053	4.57e-07	0.0947163	0.709181
Gm11744	1.07028	2.34435	1.33187	1.76218	1.1312	0.0316014	0.315462	0.577028
Khk	1.28528	2.70265	1.58189	1.3258	1.07229	0.0153406	0.299563	0.526401
Plk2	63.3757	132.678	76.252	75.4039	1.06593	3.84e-09	0.266845	0.136832
Wdr86	1.27543	2.66496	0.192783	0.534402	1.06313	0.00527571	-2.72594	9.5e-06
Spty2d1	4.26045	8.87623	4.00435	5.15977	1.05894	2.22e-07	-0.0894385	0.679478
Jun	34.5857	71.0186	36.6479	31.8451	1.03802	8.89e-09	0.0835563	0.644822
Gm6194	1.12198	2.30319	1.32432	0.454878	1.03758	0.00965821	0.239195	0.576913
Ccno	0.888382	1.81535	0.866621	1.15555	1.03099	0.013205	-0.0357798	0.93762
Gstm2	1.12134	2.27395	1.03635	0.718264	1.01998	0.0308903	-0.11371	0.828451
Tekt1	1.99046	4.02155	1.58373	1.27396	1.01465	0.00540318	-0.329778	0.422338
Bdnf	13.1574	26.4866	12.2231	14.2527	1.00939	1.35e-06	-0.106263	0.630856
Wfikkn2	0.74332	1.47684	0.0958664	1.22304	0.990464	0.00695843	-2.95489	1.25e-06
Dusp4	6.17919	12.0989	6.28416	8.73938	0.969388	1.53e-05	0.0243006	0.919402
5430416N02Rik	4.85743	9.49692	7.23476	6.54207	0.967267	0.010886	0.574751	0.143081
Ccnl1	7.30692	14.2719	8.47169	9.45256	0.965845	1.41e-05	0.213387	0.360905
Hes1	5.1487	9.93128	6.47395	5.04046	0.94777	0.000649206	0.330437	0.262894
1500015O10Rik	20.9354	40.351	1.38581	14.5963	0.946657	1.92e-05	-3.91714	0
Klf2	6.21216	11.8565	7.68664	5.96848	0.932512	0.00013274	0.307258	0.232559
Irf2bp2	6.93389	13.2298	7.74897	7.62555	0.932055	1.98e-06	0.16034	0.425969
Kcnj13	13.4591	25.5571	0.664845	8.72988	0.925144	0.0120946	-4.33942	0.000503368
Sgms2	0.760766	1.44033	0.444931	0.949245	0.920874	0.00343155	-0.77387	0.0357758
Cish	1.34431	2.54082	1.34521	2.03538	0.918435	0.0104008	0.0009662	0.998011
Ifrd1	14.9753	27.8933	15.3733	17.0314	0.897334	8.63e-06	0.0378379	0.856762
Cldn1	2.31521	4.29821	0.452801	1.69428	0.89259	0.00104605	-2.35419	1.74e-09
Rcsd1	1.1856	2.17826	1.0528	1.62462	0.877562	0.025703	-0.171376	0.662713
Mxra8	1.9079	3.48941	1.77917	2.28601	0.870995	0.00697225	-0.100784	0.774301
BC067068	0.955386	1.74122	1.26802	1.53509	0.86594	0.031382	0.408426	0.328558
Slc16a6	1.90213	3.45831	1.76669	1.75586	0.862455	0.0108908	-0.106565	0.778452
Dnajb1	19.6438	35.5288	21.6732	19.158	0.854917	6.97e-06	0.141836	0.465198
Naa16	0.927108	1.67142	0.926442	0.788223	0.850267	0.0115169	-0.00103613	0.997716
Midn	14.6653	26.3635	15.3319	16.0007	0.846137	5.75e-06	0.0641365	0.735968
Gimap6	1.89088	3.38266	2.4897	2.37408	0.839097	0.0195112	0.39691	0.286804
Id1	9.75976	17.3793	9.11981	8.00221	0.832454	0.00239627	-0.0978418	0.745351
Lum	1.73164	3.07852	1.73304	2.23671	0.830094	0.014994	0.00116283	0.997468
P2ry6	1.24531	2.20953	2.00358	2.09116	0.827228	0.0303876	0.686073	0.0759096
Cdkn1a	6.21877	10.9771	6.39297	7.29018	0.819793	0.000687217	0.039858	0.878497
1700009P17Rik	2.36837	4.1468	2.69977	2.18874	0.808106	0.0385406	0.188942	0.64661
Ddit4	16.6229	29.0628	22.3885	25.8294	0.806001	6.45e-05	0.429589	0.0358752
9030025P20Rik	1.42889	2.49817	1.33123	1.54043	0.805981	0.0273459	-0.102129	0.800166
Defb11	11.7079	20.3925	0	5.85589	0.80056	0.0490337	-1.79769e+308	1.52e-06
Sema3b	1.50931	2.6258	0.4072	1.54077	0.798871	0.0283096	-1.89008	1.56e-05
Trpv4	1.73235	3.01053	0.518245	1.99536	0.797286	0.00778592	-1.74102	8.51e-06
Rai14	1.14552	1.98501	1.39309	0.897678	0.793147	0.00846789	0.28229	0.368893
Nptx2	14.1483	24.4246	13.0772	14.4971	0.78771	5.09e-05	-0.113565	0.572343
Sostdc1	9.17763	15.61	1.50308	5.72556	0.76628	0.000641888	-2.6102	2.44e-15
Mfap2	2.59125	4.37909	3.42654	2.62601	0.756985	0.0452797	0.403105	0.299965
Zfp36l2	7.90039	13.3252	9.57161	4.64843	0.754159	0.000166945	0.276838	0.175168
Plk5	3.17679	5.31466	4.1389	6.62186	0.742411	0.0100216	0.38168	0.201514
Spry2	21.6198	35.996	17.8079	13.014	0.735482	0.000114451	-0.279842	0.156386
Kdm6b	4.65621	7.75069	5.08913	6.11841	0.735168	0.000192109	0.12826	0.524909
Emd	21.3349	35.4738	28.9814	24.0994	0.73354	0.000314591	0.441915	0.0320364
Ttr	1503.6	2491.9	33.0609	1107.34	0.728827	0.00103815	-5.50715	0
Folr1	12.9812	21.5036	0.276001	8.4489	0.728152	0.00452353	-5.55561	0
Ston1	1.05841	1.7501	1.16813	1.50463	0.725532	0.0400403	0.142303	0.701546
Gpr19	7.1769	11.8522	7.3158	7.13417	0.723723	0.00685514	0.0276534	0.922198
Sirt7	5.56618	9.14934	6.98739	7.46125	0.716981	0.00609437	0.328067	0.2271
Mid1	4.03898	6.61716	2.76499	3.08617	0.712219	0.00252181	-0.54672	0.0340481
Rasl11b	19.5934	31.8911	25.3733	29.1651	0.702791	0.000352358	0.372949	0.0608479
Hmgcr	15.3447	24.9752	15.8098	16.1449	0.702756	0.000134873	0.0430827	0.817436
Abca4	1.20172	1.95338	0.108592	1.36272	0.700874	0.00742552	-3.46811	3.11e-15
Aqp1	3.09239	5.02564	0.164325	1.87213	0.700587	0.00873965	-4.23409	4.44e-16
Rdh5	3.84256	6.24301	1.0808	3.47452	0.700174	0.0307748	-1.82997	1.61e-05
Fam107b	4.75013	7.71141	4.32043	5.83085	0.699028	0.00201831	-0.136792	0.573654
Pim3	6.33919	10.2345	8.27119	8.17175	0.691074	0.00224927	0.383796	0.0965199
Hax1	7.13126	11.497	6.20268	7.02676	0.689027	0.0149375	-0.201264	0.515584
Hemk1	1.897	3.05429	1.47636	1.8398	0.687117	0.0381354	-0.361675	0.320726
H3f3b	55.0594	88.5336	55.5807	48.2524	0.685235	0.000148392	0.0135941	0.940397
Xylb	0.930899	1.49419	1.23719	1.16521	0.682667	0.0454018	0.41037	0.289134
Net1	7.83116	12.5697	8.19295	10.8557	0.682658	0.00067953	0.0651567	0.753
Rnft1	2.12543	3.40803	2.16864	2.05182	0.681184	0.00826397	0.0290346	0.916552
Pcolce	6.72035	10.7565	2.93905	7.78466	0.678594	0.00828024	-1.19319	0.000144379
Ppp1r14a	13.677	21.8469	14.9178	17.6895	0.675682	0.0313683	0.125292	0.70461
Shkbp1	1.70894	2.72699	1.83431	2.21497	0.674207	0.0438427	0.102133	0.771361
Med7	5.81268	9.26443	6.26512	7.03768	0.6725	0.00519448	0.108139	0.661324
Bhlhe40	29.6959	47.013	39.1799	46.3659	0.662797	0.00027091	0.399853	0.0281598
Mcl1	16.9412	26.7812	18.2123	17.7527	0.66069	0.000385276	0.104378	0.58008
Plat	12.1646	19.2095	13.9544	15.2203	0.65913	0.000923708	0.198024	0.328505
Lactb2	3.50784	5.52783	4.44084	4.42449	0.65613	0.0250784	0.340248	0.260343
Eps8l2	1.76223	2.77681	1.20006	1.68156	0.656026	0.0356578	-0.554291	0.118781
Dnajb5	47.1688	74.1995	50.2544	63.8675	0.653576	0.000295966	0.0914172	0.614552
Slc4a5	2.33375	3.66417	0.0466226	2.46603	0.650838	0.00660145	-5.64547	0
Nedd9	3.35163	5.26115	4.55366	3.60484	0.650517	0.00929381	0.442166	0.071472
Sfswap	10.2479	16.0206	15.0756	11.9985	0.644602	0.00102335	0.556891	0.00467021
Alpl	3.8957	6.08273	2.74079	3.60097	0.642835	0.0126539	-0.507295	0.081671
Clk4	7.672	11.9573	8.92324	9.27575	0.640222	0.00569727	0.217965	0.363143
Srf	15.1064	23.3958	15.7329	18.5169	0.63109	0.000668649	0.0586305	0.755198
Lbp	6.56098	10.1612	1.79271	5.04256	0.631088	0.0045687	-1.87177	1.79e-10
Aldh1a2	2.92528	4.52255	1.09292	1.73808	0.628563	0.0313646	-1.42039	8.24e-05
Galnt6	1.55449	2.40253	1.47543	2.07074	0.628114	0.0467403	-0.0753059	0.810528
Cirbp	16.9059	26.0729	23.795	19.7003	0.625025	0.0036034	0.493132	0.0226256
Csrp2	8.63724	13.3172	7.14047	7.08088	0.624653	0.0328113	-0.274553	0.390432
Fabp7	27.2411	41.8802	27.5281	24.0881	0.620485	0.00516246	0.0151231	0.948139
A2m	1.85022	2.83757	0.676025	1.62803	0.616957	0.0202353	-1.45255	1.18e-05
Fdxr	2.91021	4.45873	4.22142	3.10006	0.615509	0.0481203	0.536602	0.0873417
Piga	1.57928	2.41719	1.3416	1.38759	0.614062	0.0426645	-0.235311	0.473241
Cwc25	5.29593	8.03187	5.0967	6.38661	0.60085	0.00609224	-0.0553228	0.809892
Hnrpdl	27.3853	41.48	35.3784	32.0462	0.59901	0.00109971	0.369464	0.044932
F5	3.58421	5.41717	0.223044	3.10058	0.595884	0.00325339	-4.00625	0
Rcan1	14.5232	21.9306	15.4743	20.6264	0.594591	0.00420418	0.0915204	0.664747
Clk1	16.8548	25.4022	15.4846	21.5593	0.591791	0.0137665	-0.122331	0.627467
Col4a2	5.42217	8.14274	5.9679	6.107	0.586643	0.00266784	0.138353	0.485772
Rorb	2.57672	1.71185	1.88402	2.13253	-0.589981	0.011476	-0.451722	0.0433834
Cit	6.19241	4.11185	5.42916	5.15561	-0.590715	0.003186	-0.189773	0.333682
Cdkn2aip	2.82335	1.86422	1.99735	2.90769	-0.598838	0.0399816	-0.499319	0.0835708
Zfp26	1.28637	0.84652	0.969887	1.16484	-0.603694	0.0178832	-0.407421	0.101507
Zfp84	3.3925	2.19501	2.65923	3.5816	-0.62812	0.00821947	-0.351337	0.12703
Plagl2	1.44198	0.929176	1.02877	1.7218	-0.63403	0.0417494	-0.487138	0.11234
Rfx3	8.50143	5.47704	5.78841	8.06559	-0.634309	0.00128898	-0.55454	0.0046826
Cobl	5.09111	3.27208	4.195	3.03474	-0.637773	0.00303806	-0.279308	0.181728
Trmt12	1.82046	1.169	1.47851	1.57508	-0.639022	0.0429613	-0.300154	0.325303
Zfp882	1.45485	0.924032	1.04591	1.84373	-0.654852	0.0330749	-0.476102	0.114555
Zscan12	1.87927	1.19357	1.46938	1.43983	-0.654897	0.033063	-0.354968	0.23361
Rnd1	4.273	2.68523	3.03491	3.01896	-0.670204	0.0258955	-0.493596	0.094813
Zbtb34	1.54428	0.966663	1.14165	1.62597	-0.675852	0.0192841	-0.435812	0.121318
Zfp30	3.41959	2.14022	3.00643	3.33461	-0.676068	0.0264591	-0.185775	0.521159
Mmp16	3.88565	2.42795	3.43598	3.98859	-0.678414	0.00555323	-0.177434	0.441924
4933403G14Rik	2.04629	1.25438	1.98801	1.47841	-0.706041	0.0282231	-0.0416844	0.889934
Tox	5.40842	3.31421	4.25418	4.37317	-0.706541	0.00627343	-0.346327	0.161276
Rbak	2.15821	1.30992	1.52519	2.44435	-0.720357	0.0382859	-0.500849	0.171305
Zbtb6	3.82515	2.2954	2.81536	3.3213	-0.736769	0.00301084	-0.442196	0.0647404
Unc13c	2.86533	1.71737	2.43827	1.52481	-0.738499	0.00119715	-0.232841	0.282256
Zfp748	2.7479	1.63303	2.35393	3.54614	-0.750779	0.0487698	-0.223262	0.602132
Clp1	2.50578	1.47849	1.78208	2.62425	-0.761135	0.0405822	-0.491703	0.173764
Zik1	2.31213	1.34075	1.56249	1.9956	-0.786179	0.00837417	-0.565379	0.0522763
Zfp791	1.90018	1.09473	1.59612	1.56899	-0.795564	0.0334323	-0.251565	0.477098
Cbln1	3.25801	1.8714	2.54305	1.7933	-0.799869	0.0134042	-0.357431	0.247838
Zfp689	2.18175	1.25085	1.64372	1.89376	-0.802583	0.0114501	-0.408524	0.180208
Zfp786	1.42573	0.813189	1.03284	1.14884	-0.810036	0.0343373	-0.465087	0.207552
Bbc3	2.08574	1.17952	1.61427	1.1583	-0.822356	0.0324142	-0.369681	0.313181
Zfp354b	1.31719	0.738888	1.1727	1.35943	-0.834041	0.0406865	-0.167633	0.658767
Wnt9a	1.8041	1.00363	1.21448	2.05249	-0.846055	0.0140181	-0.570942	0.088089
Zfp39	3.37178	1.85796	3.04112	3.3363	-0.85979	0.00179097	-0.148906	0.555617
Fam175a	1.47997	0.808972	1.41378	1.19171	-0.871403	0.0277534	-0.0660069	0.856164
Zkscan14	2.89473	1.5757	2.81168	3.96333	-0.877431	0.0130681	-0.0419932	0.897303
Zdhhc22	3.89799	2.11507	3.41226	3.23464	-0.882021	0.0452965	-0.192	0.638856
Klf5	4.12864	2.22711	3.10745	2.56774	-0.890498	0.00793567	-0.409935	0.199398
Zfp85-rs1	2.18545	1.17868	2.03289	1.92401	-0.890756	0.0403471	-0.104394	0.789045
Zfp747	1.7739	0.956095	1.43188	1.5188	-0.891699	0.0158349	-0.309017	0.374545
Bcdin3d	2.66594	1.43451	2.13944	1.92709	-0.894085	0.0317645	-0.317407	0.416942
Zbtb39	2.10561	1.13129	1.65037	2.07628	-0.896271	0.00130663	-0.351449	0.178313
Ccnj	1.72513	0.920292	1.18454	1.59066	-0.906538	0.007166	-0.542373	0.0948126
Wnt10a	1.4312	0.763088	0.846559	1.76377	-0.907299	0.0358021	-0.757539	0.0747351
Hist2h3c2	3.67659	1.93982	2.34049	4.06242	-0.922443	0.0248671	-0.651557	0.102582
Cml3	1.95002	1.02776	1.24296	1.36574	-0.92399	0.0232774	-0.649711	0.100462
Spin2	3.33966	1.74576	3.03879	2.34117	-0.935848	0.0162677	-0.136208	0.703922
Wdr5b	2.67287	1.39562	2.29074	2.44453	-0.937481	0.0124931	-0.222578	0.523162
Gm11549	2.23176	1.15502	1.94487	1.26528	-0.950264	0.00804098	-0.198507	0.550066
Zfp273	3.00548	1.54758	2.31608	2.39425	-0.957583	0.00746514	-0.375911	0.256078
Lrrc56	1.41303	0.72283	0.949228	0.929351	-0.96706	0.0218661	-0.573963	0.186091
1700019N12Rik	4.03582	2.01985	2.29585	2.8058	-0.998615	0.0247137	-0.813831	0.0619074
Gm12942	1.57042	0.769692	0.995841	1.0131	-1.0288	0.0460504	-0.657163	0.182367
Zfp11	2.39013	1.16245	1.82216	1.97042	-1.03992	0.000792437	-0.391437	0.175937
Zfp105	1.63011	0.701167	1.0595	1.3638	-1.21714	0.00460505	-0.621591	0.12106
Amn	1.74707	0.717927	1.05509	1.27788	-1.28303	0.00423418	-0.727572	0.0833303
Isoc2b	3.51433	1.22719	2.16206	2.81265	-1.51789	0.000584835	-0.700839	0.0801054
Gm13629	1.59712	0.517407	0.801275	1.17704	-1.6261	0.0144543	-0.995099	0.10207
