# Supplementary material for: Tau exacerbates excitotoxic brain damage in an animal model of stroke
Source: Nat Commun. 2017 Sep 7;8:473. doi: 10.1038/s41467-017-00618-0 (PMC5589746; doi:10.1038/s41467-017-00618-0)
Supplement: Supplementary file 3 — Supplementary Data 2 [file 41467_2017_618_MOESM3_ESM.xlsx]

## Sheet: Gladbach Table S3
Supplementary Data 2 Similarly regulated genes in tau-/- mice after PTZ administration
Gene Name	FPKM WT sham	FPKM WT PTZ	FPKM KO PTZ	FPKM KO sham	log2 Fold Change WT sham vs WT PTZ	pval WT sham vs WT PTZ	log2 Fold Change WT sham vs KO PTZ	pval WT sham vs KO PTZ
Txnip	6.38216	12.6643	12.1059	10.6415	0.988654	5.40007e-05	0.737581	0.0016192
Srsf5	27.2946	57.3647	48.284	30.1997	1.07155	2.3311e-06	0.822931	0.000497173
Mafk	2.20012	5.77638	4.35617	4.05011	1.39258	4.99918e-07	0.985478	0.000577903
Irs2	10.8368	24.7546	16.9803	14.4156	1.19176	2.70806e-10	0.647916	0.000694199
Abcd4	1.79081	2.85699	2.99077	2.85699	0.673879	0.037105	0.739902	0.0213811
Ndufb2	14.5636	33.0998	25.4107	11.0856	1.18445	0.000184313	0.803068	0.0144227
Crocc	3.98643	6.53821	6.13814	3.94392	0.713798	0.00247492	0.622705	0.0107881
Rgs11	1.90323	3.108	3.34432	3.52855	0.707538	0.0370946	0.813262	0.015701
Nts	10.0151	4.57899	5.57124	7.56278	-1.12908	0.000199714	-0.84611	0.0040655
Arid5a	1.15014	1.85996	2.05294	2.08907	0.693462	0.0249691	0.835882	0.00490463
Klf15	5.73057	9.12386	9.76857	10.0667	0.670965	0.00449729	0.769468	0.00104448
Arrdc2	2.35089	3.98178	3.75941	4.31934	0.760209	0.012364	0.677302	0.0270659
Beta-s	672.242	260.128	215.425	255.24	-1.36976	3.75255e-14	-1.6418	0
Ddit4l	4.11091	2.5437	2.12374	2.26865	-0.692526	0.0151624	-0.952853	0.00117191
Alas2	6.4078	2.24203	1.41396	2.06326	-1.51502	2.23383e-05	-2.18009	4.10179e-08
Cdca4	2.22216	1.21245	1.20622	2.0157	-0.874036	0.0145622	-0.881477	0.0138645
Mycn	4.00546	2.41162	2.17057	3.24491	-0.731963	0.0124645	-0.883893	0.00300975
Pou3f2	2.45476	1.59401	1.51247	1.88658	-0.622923	0.013764	-0.698678	0.0062247
Clec2d	4.01544	1.86392	1.50627	2.71516	-1.10722	0.00420039	-1.41458	0.000434704
Slc17a6	5.16753	2.74205	2.6279	3.75859	-0.914222	0.000111624	-0.975567	4.33907e-05
Hbb-b1,Hbb-b2	129.9	37.8845	31.8193	89.4881	-1.77772	2.22045e-16	-2.02943	0
Ascl1	4.93674	2.5741	2.89676	3.03438	-0.939493	0.00142825	-0.769118	0.00784556
Plxdc1	4.84536	2.72903	2.77859	2.94058	-0.828217	0.00221999	-0.80225	0.0029516
Mylip	8.43982	4.9515	5.45588	7.42186	-0.769347	0.000679633	-0.629401	0.00475119
Tshz2	22.111	10.5247	12.7643	13.8718	-1.07098	8.29289e-09	-0.792656	1.69499e-05
Zfp120	3.44693	2.14108	2.91169	2.29025	-0.686973	0.0187111	-0.589806	0.0384813
Sox18	4.62339	1.9195	2.77365	3.10229	-1.26822	0.000245975	-0.737162	0.0239931
Vwc2l	2.90564	1.29038	1.64031	1.38113	-1.17105	3.33821e-05	-0.824888	0.00233579
